# Supplementary material for: Azvudine for COVID-19 in Kidney Transplant Recipients: A Real-World Observational Study of Long-Term Renal Outcomes
Source: J Clin Med. 2026 Jul 10;15(14):5417. doi: 10.3390/jcm15145417 (PMC13412598; doi:10.3390/jcm15145417)
Supplement: Supplementary file 1 [file jcm-15-05417-s001.zip]

Archive with 1 entries (1 files):
- jcm-4363577-supplementary.pdf
